# Supplementary material for: Residual soil nitrate content and profitability of five cropping systems in northwest Iowa
Source: PLoS One. 2017 Mar 1;12(3):e0171994. doi: 10.1371/journal.pone.0171994 (PMC5332022; doi:10.1371/journal.pone.0171994)
Supplement: S4 File — (XLSX) [file pone.0171994.s004.xlsx]

## Sheet: Sheet1
Year	Plot	Cropping System	Crops in cropping system	Crop Number	Replication	Total N Fertilizer (kg/ha)	Sidedress N Fertilizer (kg/ha)	Starter N Fertilizer (kg/ha)	Broadcast N Fertilizer (kg/ha)	Grain Yield (Mg/ha)	Forage or Straw Yield (Mg/ha)	Fall Maize Stalk Nitrate (ppm)	Residual Soil Nitrate N - 0 to 180 cm (kg/ha)	Residual Soil Nitrate N - 0 to 90 cm (kg/ha)	Residual Soil Nitrate N - 90 to 180 cm (kg/ha)	Residual Soil Nitrate N - 0 to 30 cm (kg/ha)	Residual Soil Nitrate N - 30 to 60 cm (kg/ha)	Residual Soil Nitrate N - 60 to 90 cm (kg/ha)	Residual Soil Nitrate N - 90 to 120 cm (kg/ha)	Residual Soil Nitrate N - 120 to 150 cm (kg/ha)	Residual Soil Nitrate N - 150 to 180 cm (kg/ha)	August Soil Nitrate N - 0 to 30 cm (kg/ha)	June Soil Nitrate N - 0 to 30 cm (kg/ha)	June Soil Organic Matter - 0 to 30 cm (%)	June Soil Phosphorus (Weak Bray) - 0 to 30 cm (ppm)	June Soil Phosphorus (Strong Bray) - 0 to 30 cm (ppm)	June Soil Potassium - 0 to 30 cm (ppm)	June Soil Magnesium - 0 to 30 cm (ppm)	June Soil Calcium - 0 to 30 cm (ppm)	June Soil pH (1:1) - 0 to 30 cm	June Soil ph Buffer Index - 0 to 30 cm	June Soil Cation Exchange Capacity - 0 to 30 cm (meq/100g)
2009	110	1	1	1	1	61.655	35.872	25.783	0	10.0692		3070	145.73	80.712	65.018	25.5255	23.4588	22.5498	22.2411	17.5644	18.7335	61.8324	73.2921	2.8	25	42	172	596	2411	5.8	6.6	21.6
2009	207	1	1	1	2	223.079	197.296	25.783	0	11.3783		2021	254.467	198.417	56.05	78.2901	70.3086	21.5586	15.6723	18.6354	18.5955	32.3799	9.7818	3.8	20	28	167	443	2185	5.9	6.6	18.1
2009	308	1	1	1	3	196.175	170.392	25.783	0	11.6243		641	174.876	141.246	33.63	49.4088	53.3925	16.284	4.9266	3.7842	19.734	97.3182	22.4196	3.5	12	17	146	491	2206	5.8	6.6	19.1
2009	406	1	1	1	4	151.335	125.552	25.783	0	10.7419		1597	133.399	97.527	35.872	29.7381	37.7985	18.6558	15.9222	12.2094	8.004	51.1938	39.6627	3	17	30	155	563	2317	5.6	6.5	21.8
2009	105	2	2	2	1	0	0	0	0		5.20179		33.63	20.178	13.452	5.7834	2.2713	5.487	3.3915	3.3915	3.657	14.28	40.6623	3.2	35	50	147	431	2229	5.8	6.6	18.6
2009	210	2	2	2	2	0	0	0	0		5.01996		26.904	13.452	13.452	4.998	3.2544	4.956	3.0345	3.1059	4.3125	4.8552	7.497	3.7	13	21	179	435	2211	5.8	6.6	18.7
2009	305	2	2	2	3	0	0	0	0		5.17256		26.904	13.452	13.452	5.0337	3.5934	3.3984	3.2844	3.3201	3.243	4.4625	6.6402	3.5	19	25	178	451	2290	5.8	6.6	19.4
2009	408	2	2	2	4	0	0	0	0		6.23494		26.904	13.452	13.452	2.6775	1.2204	1.2036	1.5708	1.1781	2.7255	14.4585	39.9126	2.9	10	20	125	574	2343	5.7	6.5	21.3
2009	101	3	3a	3	1	0	0	0	0	3.46233	4.45998		41.477	20.178	21.299	8.6394	8.136	4.6374	10.2816	4.8552	3.726	36.3069	38.0562	4.1	47	63	204	399	2214	5.6	6.5	19.5
2009	208	3	3a	3	2	0	0	0	0	3.51241	3.51107		65.018	16.815	48.203	5.9619	2.6103	4.0356	7.0686	16.2435	16.698	7.9611	48.8376	3.8	19	25	200	443	2241	5.7	6.6	19.5
2009	301	3	3a	3	3	0	0	0	0	2.08954	2.66235		30.267	16.815	13.452	6.2118	2.8137	3.894	3.2487	3.4629	5.037	5.8905	7.2828	3.5	13	20	176	432	2085	5.9	6.6	17.5
2009	402	3	3a	3	4	0	0	0	0	3.35287	2.2515		38.114	13.452	24.662	5.3193	3.4578	4.4958	4.9623	8.7465	9.4875	16.7433	20.706	3.3	28	38	183	446	2213	5.8	6.6	18.9
2009	102	3	3b	4	1	0	0	0	0		6.71913		26.904	13.452	13.452	3.1773	2.0679	3.5754	2.5704	2.5347	1.9665	27.2748	82.3956	3.8	49	63	175	408	2280	5.5	6.5	20.6
2009	202	3	3b	4	2	0	0	0	0		6.66895		26.904	13.452	13.452	3.57	1.3899	1.1328	3.57	3.57	4.968	8.3538	26.5251	3.8	24	35	164	484	2381	5.9	6.6	19.8
2009	302	3	3b	4	3	0	0	0	0		8.39075		26.904	13.452	13.452	3.57	3.39	3.54	3.57	3.57	3.45	6.8187	13.4232	3.3	12	19	166	468	2275	6	6.6	18.5
2009	405	3	3b	4	4	0	0	0	0		7.01105		26.904	13.452	13.452	2.8203	1.5933	1.9116	2.6061	2.2848	2.4495	10.9956	33.3081	2.8	16	28	116	536	2302	5.7	6.5	20.6
2009	109	3	3c	5	1	106.495	80.712	25.783	0	11.2881		1520	278.008	197.296	80.712	65.0811	47.2227	58.8702	37.9848	18.6354	14.559	51.6222	56.9415	2.8	36	46	171	560	2269	5.9	6.6	19.9
2009	206	3	3c	5	2	142.367	116.584	25.783	0	10.9752		2255	175.997	119.947	56.05	42.0903	47.5278	15.6468	15.351	18.3498	17.3535	18.207	41.3763	3.7	22	32	167	417	2191	5.6	6.5	19.5
2009	304	3	3c	5	3	178.239	152.456	25.783	0	11.1402		889	38.114	24.662	13.452	8.3895	8.5428	4.7436	0.5355	3.1059	4.5885	75.327	28.4529	3.6	17	21	189	436	2214	5.8	6.6	18.8
2009	404	3	3c	5	4	133.399	107.616	25.783	0	10.7419		1322	180.481	149.093	31.388	72.4353	33.6288	24.5322	13.6017	8.1753	7.797	28.917	44.9106	3	23	34	140	489	2289	5.7	6.5	20.1
2009	106	4	4a	6	1	0	0	0	0	2.98262	4.62892		36.993	16.815	20.178	4.284	2.7459	7.257	3.7842	6.5331	7.659	38.1276	33.5937	3.1	36	44	136	499	2286	5.8	6.6	19.6
2009	205	4	4a	6	2	0	0	0	0	3.63278	4.20748		45.961	13.452	32.509	4.8195	3.051	1.6638	3.7842	9.7818	15.042	8.7108	8.6751	3.6	19	27	143	416	2256	5.9	6.6	18.2
2009	309	4	4a	6	3	0	0	0	0	1.90391	4.07719		33.63	16.815	16.815	6.1761	4.1019	2.7612	2.6061	4.8195	8.211	7.6398	6.8187	3.4	11	17	155	476	2166	5.8	6.6	18.8
2009	403	4	4a	6	4	0	0	0	0	3.35287	3.10015		51.566	28.025	23.541	5.7477	3.7629	14.9742	6.069	7.5684	6.762	38.6631	24.5259	3.1	24	38	177	486	2243	5.8	6.6	19.4
2009	107	4	4b	7	1	25.783	0	25.783	0	8.44904		2921	85.196	40.356	44.84	11.8167	9.3564	15.5406	21.4557	7.14	10.35	11.2812	92.9628	3	36	51	181	563	2345	5.8	6.6	20.9
2009	209	4	4b	7	2	223.079	197.296	25.783	0	10.39		1107	197.296	149.093	48.203	62.7249	46.1718	19.0098	11.1384	12.7806	16.5255	36.8781	10.71	3.7	18	26	173	416	2192	5.9	6.6	17.9
2009	307	4	4b	7	3	187.207	161.424	25.783	0	11.1402		1057	145.73	128.915	16.815	53.907	45.1887	14.3016	3.8199	2.499	5.5545	64.1529	23.7762	3.4	13	18	183	474	2205	5.8	6.6	19
2009	401	4	4b	7	4	97.527	71.744	25.783	0	9.35257		2062	119.947	84.075	35.872	48.3021	12.4752	11.7528	11.8524	8.1039	12.3855	20.1348	60.0831	3.1	20	34	166	516	2309	5.8	6.6	20.1
2009	103	5	5a	8	1	0	0	0	0	3.92682			94.164	44.84	49.324	4.1412	5.1528	28.0368	20.6703	9.1392	9.315	34.4148	71.1501	3.7	45	52	155	430	2349	5.7	6.5	19.9
2009	203	5	5a	8	2	0	0	0	0	3.72796			60.534	20.178	40.356	4.284	7.3224	7.8588	7.4256	11.8524	15.6975	8.211	38.0562	3.6	22	29	182	485	2386	5.8	6.6	20.3
2009	303	5	5a	8	3	0	0	0	0	3.68337			36.993	20.178	16.815	3.57	6.78	7.08	6.6045	3.2844	4.002	6.9615	22.8837	3.5	13	18	196	470	2293	5.9	6.6	19.2
2009	410	5	5a	8	4	0	0	0	0	3.59713			43.719	20.178	23.541	3.213	5.7291	8.6376	6.783	6.6402	6.5205	21.0987	50.1585	3.5	12	20	121	461	2299	5.6	6.5	20.4
2009	104	5	5b	9	1	0	0	0	0	3.53555	4.49377		76.228	44.84	31.388	3.213	6.8139	29.4528	14.9226	5.355	6.3135	51.5151	39.3057	3.5	33	42	139	444	2371	5.9	6.6	19.2
2009	201	5	5b	9	2	0	0	0	0	2.95008	2.69859		41.477	20.178	21.299	2.7489	7.5936	7.5402	3.9627	4.9266	9.315	8.9607	9.7104	3.8	20	30	158	485	2353	5.9	6.6	19.5
2009	306	5	5b	9	3	0	0	0	0	1.83727	2.29723		38.114	24.662	13.452	4.03767	9.6954	6.1596	2.6061	5.3193	4.0365	5.7477	6.3546	3.4	13	21	170	442	2168	5.7	6.6	19
2009	407	5	5b	9	4	0	0	0	0	2.50216	3.46385		80.712	35.872	44.84	2.7132	13.1871	13.5936	23.1336	12.0309	6.279	23.0979	24.5616	2.6	11	22	153	567	2335	5.8	6.6	20.7
2009	108	5	5c	10	1	133.399	107.616	25.783	0	10.4099		4362	183.844	104.253	79.591	35.4144	22.1028	33.5946	42.5901	15.2439	13.524	68.4369	46.9098	2.8	31	45	183	615	2479	5.8	6.5	22.2
2009	204	5	5c	10	2	151.335	125.552	25.783	0	10.7411		1576	143.488	99.769	43.719	31.8087	39.5274	13.452	9.0321	12.5664	13.0065	24.7401	39.1272	3.5	17	28	155	513	2445	5.9	6.6	20.4
2009	310	5	5c	10	3	178.239	152.456	25.783	0	9.07		562	217.474	189.449	28.025	86.3583	52.4433	29.6298	5.4264	5.6049	8.901	38.3775	30.0951	3.4	11	14	154	516	2231	5.8	6.6	19.5
2009	409	5	5c	10	4	106.495	80.712	25.783	0	10.1869		1899	134.52	69.502	65.018	9.4962	26.7132	19.5408	23.5977	20.1348	10.5225	37.3779	56.049	3.1	11	18	131	492	2267	5.6	6.5	20.6
2010	110	1	1	1	1	115.463	89.68	25.783	0	10.8323		172	100.89	44.84	56.05	20.7774	9.153	8.496	9.4248	13.4946	24.564	43.5897	59.7261	2.7	28	39	208	597	2870	5.7	6.5	25.2
2010	207	1	1	1	2	104.253	78.47	25.783	0	12.7486		180	125.552	72.865	52.687	36.9495	15.4245	11.2926	9.282	12.852	20.7345	45.6603	65.5452	3.6	16	24	212	502	2780	5.4	6.3	26.1
2010	308	1	1	1	3	104.253	78.47	25.783	0	12.664		471	145.73	77.349	68.381	39.9126	17.4246	11.9652	13.0305	21.6342	24.7365	45.9459	62.7606	3.3	7	12	165	412	2145	5.6	6.5	19.1
2010	406	1	1	1	4	104.253	78.47	25.783	0	10.6418		202	161.424	60.534	100.89	24.3117	7.6953	10.7262	23.7762	36.3426	27.0825	39.9483	65.2596	2.8	12	25	181	560	2517	5.6	6.5	23.3
2010	105	2	2	2	1	0	0	0	0		8.05837		30.267	16.815	13.452	6.6402	3.4239	1.4868	1.3566	1.8207	3.7605	18.8853	15.8508	3.2	34	49	185	493	2825	6.1	6.6	21.9
2010	210	2	2	2	2	0	0	0	0		5.01271		26.904	13.452	13.452	3.213	2.6442	2.3718	2.4276	2.2134	2.139	9.8532	7.1043	3.4	10	18	182	438	2537	5.8	6.6	20.8
2010	305	2	2	2	3	0	0	0	0		8.09353		26.904	13.452	13.452	3.213	1.8984	2.0178	1.4994	1.6422	1.2765	10.2102	7.9611	3.4	10	16	185	391	2222	5.9	6.6	17.9
2010	408	2	2	2	4	0	0	0	0		6.02711		26.904	13.452	13.452	2.6418	2.034	1.4514	1.785	1.2495	1.38	8.7822	11.067	2.7	7	15	166	575	2565	6	6.6	21.3
2010	109	3	3a	3	1	0	0	0	0	2.71663	2.24688		42.598	13.452	29.146	4.998	2.373	2.0532	2.2491	4.6053	16.5255	17.6358	43.7682	2.6	24	34	228	655	2991	5.7	6.4	26.7
2010	206	3	3a	3	2	0	0	0	0	3.38019	2.43744		30.267	16.815	13.452	8.1396	3.6951	3.0798	2.7489	3.0702	3.381	22.2768	23.1336	3.4	13	20	179	431	2555	5.7	6.5	21.4
2010	304	3	3a	3	3	0	0	0	0	2.67756	2.35808		30.267	16.815	13.452	8.1753	4.746	4.3542	3.6414	2.3205	2.3115	17.2431	17.4573	3.3	8	20	171	424	2294	5.9	6.6	18.7
2010	404	3	3a	3	4	0	0	0	0	2.36936	1.29895		50.445	13.452	36.993	1.8921	1.9323	2.9736	4.3911	19.3851	11.454	18.8496	28.0602	3.1	22	36	196	472	2482	5.8	6.6	20.9
2010	101	3	3b	4	1	0	0	0	0		11.9271		30.267	16.815	13.452	5.6406	2.4069	1.1682	2.0349	3.57	3.45	20.0634	31.4517	3.4	30	42	192	408	2612	5.8	6.6	21
2010	208	3	3b	4	2	0	0	0	0		11.7592		34.751	21.299	13.452	9.9603	4.7121	4.3896	3.6414	2.4276	3.5535	25.8825	16.9218	3.5	9	13	205	533	2831	5.5	6.4	25.9
2010	301	3	3b	4	3	0	0	0	0		9.79744		30.267	16.815	13.452	5.712	1.9323	2.301	1.3923	2.8203	1.656	19.7064	20.9916	3.4	9	17	194	458	2401	5.8	6.6	20.2
2010	402	3	3b	4	4	0	0	0	0		12.8509		26.904	13.452	13.452	3.57	1.7967	1.7346	1.785	1.6422	2.9325	28.7385	23.5263	3.2	21	34	199	436	2379	5.7	6.5	20.4
2010	102	3	3c	5	1	25.783	0	25.783	0	12.0786		1011	58.292	44.84	13.452	28.9527	6.1698	4.1418	3.3915	1.7136	1.8285	27.8817	81.8244	3.5	30	44	199	432	2787	5.6	6.4	23.7
2010	202	3	3c	5	2	25.783	0	25.783	0	12.5246		327	88.559	60.534	28.025	27.4176	12.4413	10.797	9.4605	6.5688	5.2785	33.9507	74.6487	3.5	16	23	235	575	3198	5.4	6.2	29.9
2010	302	3	3c	5	3	25.783	0	25.783	0	12.3848		130	58.292	44.84	13.452	25.5255	8.6445	4.8498	3.0702	2.499	2.6565	18.4212	71.6142	3.4	11	17	172	399	2168	5.6	6.5	19.1
2010	405	3	3c	5	4	25.783	0	25.783	0	10.6279		2079	38.114	21.299	16.815	9.7104	3.4917	2.0886	1.6422	4.1412	5.6925	25.1328	54.7638	3.1	19	29	198	524	2578	5.8	6.5	22
2010	107	4	4a	6	1	0	0	0	0	2.90915	1.90901		30.267	16.815	13.452	8.5323	2.1696	1.593	1.8921	1.7493	4.3815	12.5664	30.5592	2.8	26	41	211	625	2968	6	6.6	24.3
2010	209	4	4a	6	2	0	0	0	0	3.44448	2.52449		33.63	16.815	16.815	8.1396	3.2205	3.9648	2.7132	3.2844	6.21	15.3153	22.5267	3.5	13	20	180	448	2504	5.6	6.5	21.9
2010	307	4	4a	6	3	0	0	0	0	3.12543	2.46457		30.267	16.815	13.452	7.1043	2.2374	2.2656	2.1063	2.2134	3.726	14.9226	24.0618	3.3	8	15	175	433	2231	5.7	6.6	19.4
2010	401	4	4a	6	4	0	0	0	0	2.90017	1.45482		33.63	13.452	20.178	4.7838	2.4747	3.5046	3.6057	6.8187	8.0385	19.0281	21.3843	3.2	24	34	190	440	2297	5.9	6.6	18.9
2010	106	4	4b	7	1	115.463	89.68	25.783	0	11.4812		1867	115.463	71.744	43.719	36.5568	14.6109	14.6202	11.9238	13.3518	12.5235	58.4052	61.4397	3.1	32	44	212	581	2956	5.8	6.5	24.9
2010	205	4	4b	7	2	137.883	112.1	25.783	0	13.6543		1716	116.584	88.559	28.025	39.8769	23.5605	15.4344	10.6743	8.3181	8.418	61.2255	54.4068	3.5	14	20	178	471	2841	5.4	6.3	26
2010	309	4	4b	7	3	160.303	134.52	25.783	0	13.8396		1256	105.374	85.196	20.178	28.8099	23.5605	19.9656	7.8897	5.712	4.8645	71.5785	46.5528	3.2	8	11	152	442	2210	5.6	6.5	19.9
2010	403	4	4b	7	4	115.463	89.68	25.783	0	9.7324		40	49.324	32.509	16.815	19.3494	5.4579	4.8852	5.712	5.2836	5.0715	39.0201	59.4405	3.1	21	34	215	474	2528	5.7	6.5	21.8
2010	108	5	5a	8	1	0	0	0	0	4.91846			113.221	48.203	65.018	24.9543	10.6785	6.372	9.282	16.1007	25.875	25.7397	48.9804	2.7	24	34	214	623	2849	5.8	6.5	24.8
2010	204	5	5a	8	2	0	0	0	0	4.72753			89.68	49.324	40.356	22.5267	10.1361	9.1332	6.6759	9.5319	16.3875	20.2419	44.1609	3.4	12	18	185	541	3007	5.9	6.6	24.2
2010	310	5	5a	8	3	0	0	0	0	4.8301			85.196	40.356	44.84	21.6342	7.1529	6.4428	6.3903	11.781	19.872	29.6667	41.055	3.2	7	12	144	414	1979	5.7	6.6	17.5
2010	409	5	5a	8	4	0	0	0	0	4.86422			63.897	28.025	35.872	15.6009	5.6274	4.7082	6.3189	12.2094	13.593	19.3137	39.3771	3	8	12	173	531	2745	5.8	6.5	23.1
2010	103	5	5b	9	1	0	0	0	0	2.33584	0.844693		49.324	28.025	21.299	11.067	7.6275	7.6464	3.4629	2.9274	10.9365	16.9932	25.1685	3.5	32	46	184	457	2846	5.9	6.6	22.4
2010	203	5	5b	9	2	0	0	0	0	2.00604	1.30577		34.751	21.299	13.452	10.2816	4.6104	4.6374	3.2487	3.2844	4.692	21.2058	18.8139	3.6	14	24	203	504	2934	6	6.6	22.8
2010	303	5	5b	9	3	0	0	0	0	1.88683	1.97774		38.114	24.662	13.452	11.3883	5.8308	4.4604	3.6771	3.57	2.415	16.7076	17.5644	3.4	17	19	169	363	2037	5.8	6.6	16.9
2010	410	5	5b	9	4	0	0	0	0	1.90134	1.16039		59.413	35.872	23.541	12.8877	9.1191	8.5668	6.426	6.6402	7.4175	19.9206	15.3153	3.3	8	14	161	456	2543	5.9	6.6	20.5
2010	104	5	5c	10	1	104.253	78.47	25.783	0	13.115		1197	72.865	44.84	28.025	20.6703	7.0851	9.558	6.7116	11.5668	7.6935	49.6587	63.7959	3.4	33	44	190	479	1886	5.7	6.5	24
2010	201	5	5c	10	2	70.623	44.84	25.783	0	11.9572		296	87.438	63.897	23.541	33.3438	11.865	9.7704	6.8187	7.1043	7.176	18.0285	76.6836	3.5	17	25	192	506	2791	5.5	6.4	25.3
2010	306	5	5c	10	3	115.463	89.68	25.783	0	13.301		1006	105.374	80.712	24.662	35.343	19.7298	12.9564	9.4605	5.1765	5.313	60.0474	59.2977	3.3	9	14	165	418	2303	5.3	6.4	22.4
2010	407	5	5c	10	4	104.253	78.47	25.783	0	11.7586		84	77.349	44.84	32.509	27.2034	7.7292	3.2922	6.7116	12.3879	11.5575	50.0871	63.9744	2.8	11	22	174	587	2581	5.8	6.5	22.6
2011	110	1	1	1	1	151.335	125.552	25.783	0	6.07601		66	72.865	52.687	20.178	35.6643	5.3901	3.009	2.7132	7.0329	7.452	17.9214	39.8412	2.9	31	43	166	511	2425	5.6	6.5	22
2011	207	1	1	1	2	124.431	98.648	25.783	0	7.43501		91	93.043	71.744	21.299	50.3727	6.8817	5.6286	4.5696	5.1051	9.522	26.7036	49.5873	3.6	11	22	176	424	2322	5.5	6.5	21.1
2011	308	1	1	1	3	169.271	143.488	25.783	0	7.6679		56	97.527	77.349	20.178	60.6186	4.3731	2.7258	7.2471	4.8195	5.589	27.9174	30.3807	3.2	5	11	155	515	2637	5.9	6.6	21.6
2011	406	1	1	1	4	160.303	134.52	25.783	0	6.46618		81	117.705	80.712	36.993	59.3691	5.4579	2.7612	5.0337	18.5997	11.247	41.0907	33.915	2.6	10	18	167	604	2733	6	6.6	22.5
2011	105	2	2	2	1	0	0	0	0		3.61529		26.904	13.452	13.452	3.213	2.2035	2.0886	1.6065	1.8564	1.587	3.7128	10.2459	3.4	28	44	161	457	2545	6	6.6	19.9
2011	210	2	2	2	2	0	0	0	0		3.19188		30.267	16.815	13.452	5.712	2.9832	3.0798	2.8917	1.1424	2.898	3.4629	5.8548	3.7	10	20	201	437	2526	5.8	6.6	20.7
2011	305	2	2	2	3	0	0	0	0		3.46866		26.904	13.452	13.452	3.2844	1.1526	1.062	0.9996	0.9639	0.7935	7.7469	5.6406	3.3	6	12	130	428	2255	5.9	6.6	18.3
2011	408	2	2	2	4	0	0	0	0		3.91415		30.267	13.452	16.815	3.1416	1.7289	1.6992	8.4966	1.4637	0.759	10.0674	4.0341	3	7	20	130	582	2585	6.1	6.6	21
2011	102	3	3a	3	1	0	0	0	0	2.42522	1.37516		53.808	36.993	16.815	21.1701	6.0003	5.2038	4.641	5.1051	7.0035	5.8905	14.28	3.4	21	26	149	403	2595	5.9	6.6	20.1
2011	202	3	3a	3	2	0	0	0	0	1.66224	1.08814		34.751	21.299	13.452	12.0309	3.8646	3.1506	5.1051	2.7489	3.4155	5.6763	15.2439	3.8	14	20	156	421	2513	5.9	6.6	19.9
2011	302	3	3a	3	3	0	0	0	0	3.7127	2.25158		34.751	21.299	13.452	11.781	2.373	1.3098	0.6426	0.7854	0.6555	9.5676	10.1745	3.3	5	11	142	458	2432	6	6.6	19.2
2011	405	3	3a	3	4	0	0	0	0	4.18932	1.28163		38.114	24.662	13.452	15.9579	2.4069	1.8762	1.6779	1.785	2.0355	9.7104	10.9956	2.8	12	21	151	541	2618	6.2	6.7	20.5
2011	109	3	3b	4	1	0	0	0	0		4.89922		38.114	24.662	13.452	13.0662	3.0171	2.8674	3.0702	3.0345	2.2425	12.1023	11.2098	2.7	25	37	182	620	2827	5.8	6.5	24.4
2011	206	3	3b	4	2	0	0	0	0		4.83135		34.751	21.299	13.452	12.2808	4.6443	3.6108	3.7485	2.1063	2.208	6.1047	60.4758	3.4	11	18	153	426	2403	5.7	6.5	20.2
2011	304	3	3b	4	3	0	0	0	0		4.3054		30.267	16.815	13.452	8.6037	1.9323	1.239	0.8568	0.714	1.035	7.8897	15.7794	3.2	8	16	161	462	2412	5.9	6.6	19.6
2011	404	3	3b	4	4	0	0	0	0		4.13931		30.267	16.815	13.452	8.8893	2.1018	1.6992	1.3923	1.7493	1.38	9.6747	9.8532	3.1	14	28	173	507	2597	6	6.6	20.8
2011	101	3	3c	5	1	25.783	0	25.783	0	7.83749		57	105.374	76.228	29.146	44.0538	9.3225	14.691	17.3859	4.5339	4.692	10.353	60.1545	3.5	24	33	156	421	2631	5.6	6.5	22.3
2011	208	3	3c	5	2	25.783	0	25.783	0	7.30415		87	58.292	44.84	13.452	29.5596	5.3562	3.0798	2.5704	2.8203	1.8975	5.8905	42.0903	3.2	10	18	146	477	2485	5.5	6.4	22.7
2011	301	3	3c	5	3	25.783	0	25.783	0	5.14288		51	42.598	29.146	13.452	18.0642	2.9154	1.1682	0.8568	0.6783	0.5865	8.1753	43.0542	3.4	8	15	146	476	2563	5.5	6.4	23.2
2011	402	3	3c	5	4	25.783	0	25.783	0	5.19962		57	42.598	29.146	13.452	19.5993	3.5595	1.9116	3.6771	1.4994	1.725	13.6017	36.7353	3	17	27	163	494	2555	5.8	6.6	21.4
2011	106	4	4a	6	1	0	0	0	0	4.94027	1.7502		41.477	24.662	16.815	12.8163	3.8307	3.2568	4.1412	3.9627	5.796	9.8889	12.4593	3.1	33	44	152	498	2541	5.9	6.6	20.7
2011	205	4	4a	6	2	0	0	0	0	3.51657	1.45086		52.687	32.509	20.178	17.6001	4.3053	5.9826	4.8195	5.9976	7.1415	9.1749	15.3153	3.4	13	18	112	412	2446	5.9	6.6	19.3
2011	309	4	4a	6	3	0	0	0	0	3.97475	2.13901		34.751	21.299	13.452	10.4958	3.051	1.4514	1.5351	2.0706	2.139	8.9964	11.3883	3.3	5	12	129	483	2454	5.9	6.6	20
2011	403	4	4a	6	4	0	0	0	0	4.17068	2.24285		30.267	16.815	13.452	8.6037	3.39	2.7612	1.6779	2.4633	3.243	8.7465	9.8889	3.1	18	29	168	477	2504	5.9	6.6	20.4
2011	107	4	4b	7	1	151.335	125.552	25.783	0	6.63629		51	97.527	80.712	16.815	61.5468	6.9834	3.186	2.2491	1.9992	8.073	23.3835	40.341	2.8	20	27	181	588	2745	5.8	6.5	23.6
2011	209	4	4b	7	2	160.303	134.52	25.783	0	6.84839		56	61.655	48.203	13.452	33.558	5.763	3.8232	3.0702	2.4276	2.2425	17.2431	34.629	3.4	8	19	178	486	2724	5.6	6.4	23.7
2011	307	4	4b	7	3	142.367	116.584	25.783	0	7.42001		64	70.623	57.171	13.452	44.2323	4.5765	1.5222	0.7497	0.0714	0.0345	23.8833	42.126	3.4	8	14	186	478	2437	5.6	6.5	21.7
2011	401	4	4b	7	4	196.175	170.392	25.783	0	6.88487		48	78.47	65.018	13.452	45.0534	8.475	2.124	2.0349	1.7493	1.932	44.1966	22.9551	3.1	23	32	192	491	2539	5.9	6.6	20.8
2011	104	5	5a	8	1	0	0	0	0	2.57185			60.534	36.993	23.541	22.491	5.8986	4.3896	6.2475	6.7473	6.486	11.2098	30.0237	3.3	34	46	170	422	2532	5.9	6.6	20
2011	201	5	5a	8	2	0	0	0	0	2.19127			48.203	28.025	20.178	13.6731	4.7121	6.9384	5.7834	6.2118	2.277	10.6386	32.9154	3.3	12	19	146	523	2687	5.8	6.5	22.5
2011	306	5	5a	8	3	0	0	0	0	2.7082			42.598	29.146	13.452	17.6358	4.3731	2.0178	1.5708	1.2495	0.414	12.5664	40.698	3.5	8	15	166	434	2399	5.5	6.4	21.6
2011	407	5	5a	8	4	0	0	0	0	2.27103			41.477	24.662	16.815	15.8865	2.9154	1.6638	2.8203	4.641	5.6235	22.5624	31.4874	2.6	7	19	150	622	2723	6	6.6	22.6
2011	108	5	5b	9	1	0	0	0	0	1.74639	1.26704		65.018	36.993	28.025	23.0265	6.2037	3.5754	3.1059	5.8548	14.1795	7.6041	20.6703	2.5	15	28	182	604	2767	6.1	6.6	22.4
2011	204	5	5b	9	2	0	0	0	0	1.44059	1.26224		65.018	40.356	24.662	26.4894	5.424	4.4958	5.2479	7.9611	8.7285	9.7104	13.1019	3.6	10	20	119	466	2480	5.9	6.6	20
2011	310	5	5b	9	3	0	0	0	0	1.29139	1.27793		47.082	33.63	13.452	19.8135	3.8985	2.6196	3.1416	2.9988	3.9675	8.1039	8.8179	3.1	4	12	130	503	2394	5.9	6.6	19.9
2011	409	5	5b	9	4	0	0	0	0	1.59641	0.831325		65.018	44.84	20.178	30.8448	4.8816	1.947	3.1416	7.3185	5.8995	19.3137	9.1392	3.3	5	14	101	480	2344	6.1	6.7	18.6
2011	103	5	5c	10	1	196.175	170.392	25.783	0	7.83798		143	78.47	65.018	13.452	47.0883	7.0851	3.54	3.7128	3.57	2.6565	26.061	22.5267	3.4	19	25	146	404	2482	6	6.6	19
2011	203	5	5c	10	2	178.239	152.456	25.783	0	7.87747		57	81.833	68.381	13.452	48.3378	7.6275	4.1064	3.4272	4.1412	3.2775	36.1641	28.203	3.5	9	20	160	434	2517	6	6.6	19.5
2011	303	5	5c	10	3	169.271	143.488	25.783	0	7.22122		64	87.438	73.986	13.452	57.0486	2.8815	2.0178	2.3205	0.8211	0.552	26.418	32.0229	3.3	6	12	155	404	2220	5.7	6.6	18.9
2011	410	5	5c	10	4	169.271	143.488	25.783	0	8.20261		165	94.164	77.349	16.815	47.8023	10.0344	10.3722	2.6418	2.1777	6.9	32.3442	32.0943	3.6	6	13	118	412	2255	5.7	6.6	19
2012	110	1	1	1	1	114.589	80.712	25.783	8.094	11.0572		855	206.264	170.392	35.872	118.488	19.8315	9.0624	18.6354	8.6751	7.728	36.1998	60.9042	3.1	22	33	209	614	2807	5.7	6.5	25.1
2012	207	1	1	1	2	114.589	80.712	25.783	8.094	11.8403		492	209.627	181.602	28.025	136.838	15.594	7.3986	6.426	5.2836	12.972	29.3097	58.8336	3.9	12	18	181	432	2468	5.5	6.4	22.3
2012	308	1	1	1	3	114.589	80.712	25.783	8.094	9.95255		2505	212.99	177.118	35.872	122.951	23.3232	11.151	8.6751	6.9972	15.9735	22.5624	59.3334	3.6	7	12	128	437	2304	5.5	6.5	21
2012	406	1	1	1	4	78.717	44.84	25.783	8.094	10.9786		1022	209.627	177.118	32.509	126.235	24.408	8.85	5.7477	8.9607	11.592	21.8127	72.9708	2.9	9	18	109	417	2020	5.8	6.6	17.2
2012	105	2	2	2	1	8.094	0	0	8.094		1.44105		26.904	13.452	13.452	3.927	1.9662	1.6992	1.7136	1.9635	1.8975	6.3189	3.8199	3.8	24	33	159	488	2807	6.2	6.7	21.1
2012	210	2	2	2	2	8.094	0	0	8.094		1.05448		34.751	21.299	13.452	9.4605	2.1696	2.0178	2.3919	0.8568	3.1395	5.8191	4.3197	3.9	9	14	150	425	2558	6	6.6	19.8
2012	305	2	2	2	3	8.094	0	0	8.094		1.20186		34.751	21.299	13.452	11.0313	1.695	0.885	0.4998	1.7493	0.69	4.8909	5.1765	4	8	14	173	412	2331	6	6.6	18.4
2012	408	2	2	2	4	8.094	0	0	8.094		1.36822		38.114	24.662	13.452	12.5307	4.1697	3.186	2.9988	3.57	3.864	7.2114	7.14	2.9	7	16	120	573	2576	6.1	6.6	20.9
2012	101	3	3a	3	1	8.094	0	0	8.094		4.14068		62.776	29.146	33.63	17.4573	4.6782	3.54	2.5704	2.499	22.3215	25.2042	15.5295	3.8	27	33	174	458	2928	5.9	6.6	22.9
2012	208	3	3a	3	2	8.094	0	0	8.094		5.01996		85.196	71.744	13.452	50.7654	7.7631	5.664	2.3205	1.6065	2.277	23.919	14.637	3.9	9	14	138	415	2354	5.9	6.6	18.8
2012	301	3	3a	3	3	8.094	0	0	8.094		4.82265		73.986	60.534	13.452	43.9824	6.6105	5.0268	3.1773	2.3562	1.518	19.5993	12.2094	3.9	8	14	150	419	2371	6	6.6	18.6
2012	402	3	3a	3	4	8.094	0	0	8.094		4.81476		95.285	81.833	13.452	56.6916	8.8818	4.425	2.9631	3.1059	3.9675	21.42	19.3851	3.5	19	30	156	438	2404	5.9	6.6	19.4
2012	102	3	3b	4	1	8.094	0	0	8.094		6.16288		30.267	13.452	16.815	2.499	4.6782	3.6462	5.8548	2.9631	1.9665	25.2399	13.1376	3.7	25	31	153	410	2619	5.9	6.6	20.5
2012	202	3	3b	4	2	8.094	0	0	8.094				126.673	113.221	13.452	85.7157	11.6955	4.3542	3.3201	3.1773	2.5185	21.1344	9.3534	4	15	23	187	456	2646	5.9	6.6	21.2
2012	302	3	3b	4	3	8.094	0	0	8.094		6.46114		73.986	60.534	13.452	41.9832	5.8647	2.9382	2.1063	2.2134	1.5525	13.8873	8.4966	3.7	7	12	128	433	2284	6	6.7	18.1
2012	405	3	3b	4	4	8.094	0	0	8.094		6.41159		81.833	68.381	13.452	49.1232	7.2546	3.5046	3.1416	3.2487	3.243	21.9555	15.351	3.2	14	22	160	481	2426	5.9	6.6	20
2012	109	3	3c	5	1	33.877	0	25.783	8.094	9.23828		351	227.563	214.111	13.452	170.468	12.3396	3.7878	3.3201	2.3562	2.898	34.629	42.8043	3	21	38	206	679	2993	5.7	6.4	26.8
2012	206	3	3c	5	2	33.877	0	25.783	8.094	9.45876		67	232.047	218.595	13.452	164.291	15.2889	9.0624	2.5704	2.9631	1.794	31.416	67.116	3.9	14	20	164	408	2398	5.5	6.4	21.5
2012	304	3	3c	5	3	33.877	0	25.783	8.094	7.898		67	219.716	206.264	13.452	169.361	11.0514	2.5488	2.1777	1.3209	1.587	36.9138	34.7361	3.8	7	12	172	450	2402	5.8	6.6	20.1
2012	404	3	3c	5	4	33.877	0	25.783	8.094	9.02684		74	173.755	156.94	16.815	120.844	11.865	3.363	3.8556	5.4264	2.898	26.8107	53.4786	3.4	18	28	151	461	2410	5.8	6.6	20.1
2012	107	4	4a	6	1	8.094	0	0	8.094		2.41031		89.68	76.228	13.452	51.3723	8.4072	10.3722	4.2126	4.2483	3.657	18.921	17.7072	3.3	21	33	163	566	2667	5.9	6.6	22.3
2012	209	4	4a	6	2	8.094	0	0	8.094		4.60357		98.648	85.196	13.452	57.7626	12.8481	4.6374	3.1059	3.5343	2.1045	20.1705	12.4593	4	8	12	177	413	2664	5.9	6.6	20.8
2012	307	4	4a	6	3	8.094	0	0	8.094		4.36625		81.833	68.381	13.452	50.6583	7.1868	2.3364	2.0349	1.428	1.6905	16.4934	7.0329	3.6	7	11	149	460	2468	5.9	6.6	20
2012	401	4	4a	6	4	8.094	0	0	8.094		5.49021		86.317	72.865	13.452	45.3747	9.831	6.6198	4.6767	4.0341	3.657	23.2764	33.7008	3.4	24	35	179	514	2661	5.9	6.6	21.8
2012	106	4	4b	7	1	168.397	134.52	25.783	8.094	9.64946		704	214.111	197.296	16.815	156.08	8.7801	7.3632	4.7124	5.1051	6.7965	32.3085	34.8789	3.4	24	31	156	498	2561	5.8	6.6	21.5
2012	205	4	4b	7	2	132.525	98.648	25.783	8.094	8.0336		173	283.613	266.798	16.815	206.846	21.8655	5.5578	4.5696	4.5339	5.52	32.4156	48.4806	4	13	19	144	391	2435	5.7	6.5	20.1
2012	309	4	4b	7	3	177.365	143.488	25.783	8.094	6.36831		557	215.232	201.78	13.452	162.185	12.3396	2.3718	1.5351	0.8925	2.7255	27.2391	33.7365	3.5	5	9	121	474	2409	5.8	6.6	20.2
2012	403	4	4b	7	4	159.429	125.552	25.783	8.094	8.12539		77	265.677	252.225	13.452	226.981	15.7635	4.2834	3.4629	3.8199	4.209	38.913	39.4128	3.4	19	31	149	438	2303	5.8	6.6	19.3
2012	103	5	5a	8	1	8.094	0	0	8.094	3.98963			105.374	88.559	16.815	59.5476	10.848	6.7614	5.4621	3.5343	3.2775	47.5524	41.3049	3.8	29	34	162	454	2787	5.7	6.5	23
2012	203	5	5a	8	2	8.094	0	0	8.094	3.10221			172.634	149.093	23.541	103.566	17.628	10.797	7.7826	7.5327	5.6235	38.2347	52.5504	4.2	16	21	189	439	2651	5.7	6.5	22.1
2012	303	5	5a	8	3	8.094	0	0	8.094	3.80641			122.189	108.737	13.452	78.183	10.4751	6.6198	3.3201	3.2487	2.5875	28.9527	42.9114	3.7	7	12	143	430	2350	5.8	6.6	19.4
2012	410	5	5a	8	4	8.094	0	0	8.094	2.63147			186.086	162.545	23.541	112.062	21.9672	11.328	7.9611	6.3546	8.625	35.8428	52.5504	3.5	9	15	159	462	2596	5.7	6.5	21.9
2012	104	5	5b	9	1	8.094	0	0	8.094	4.20587	1.31772		94.164	80.712	13.452	60.3687	7.458	5.0268	3.927	4.3554	4.7955	16.422	9.9246	3.8	32	37	154	460	2714	6.1	6.6	20.8
2012	201	5	5b	9	2	8.094	0	0	8.094	3.08344	1.6975		153.577	133.399	20.178	94.4265	17.6619	5.31	8.8893	5.1765	5.4855	15.4224	6.4974	3.9	13	19	177	496	2720	6	6.6	21.4
2012	306	5	5b	9	3	8.094	0	0	8.094	3.47342	1.73433		139.004	125.552	13.452	96.033	9.7293	2.9736	2.1063	3.0702	4.899	17.3859	6.426	3.8	8	12	145	432	2371	5.9	6.6	19.2
2012	407	5	5b	9	4	8.094	0	0	8.094	3.08543	1.40286		108.737	85.196	23.541	61.1184	10.2717	5.2038	6.2475	7.2114	7.6245	12.3522	13.8873	2.7	6	16	150	583	2645	6.2	6.7	21
2012	108	5	5c	10	1	123.557	89.68	25.783	8.094	11.2065		1164	139.004	122.189	16.815	94.0695	11.0514	4.6728	4.5696	5.2122	8.211	23.4549	53.7642	2.9	21	35	180	655	2901	5.6	6.4	26.8
2012	204	5	5c	10	2	123.557	89.68	25.783	8.094	11.7764		1143	278.008	254.467	23.541	196.1	20.3739	6.549	6.1047	7.0329	8.349	31.6302	52.479	3.9	14	21	146	453	2564	5.7	6.5	21.5
2012	310	5	5c	10	3	141.493	107.616	25.783	8.094	11.2578		350	191.691	178.239	13.452	135.767	15.8313	4.248	2.2848	2.3919	3.45	19.5279	46.6956	3.3	6	12	119	516	2447	5.6	6.5	22.1
2012	409	5	5c	10	4	114.589	80.712	25.783	8.094	11.7074		820	299.307	266.798	32.509	189.317	34.9509	8.8854	6.6045	11.9238	10.7295	29.8452	56.5845	3.3	8	13	137	502	2603	5.6	6.5	23
2013	110	1	1	1	1	141.493	107.616	25.783	8.094	7.6992		879	214.111	121.068	93.043	73.4706	17.4924	15.93	26.9535	33.4866	19.8375	67.1874	43.911	2.8	35	50	277	641	2712	5.7	6.5	24.8
2013	207	1	1	1	2	141.493	107.616	25.783	8.094	10.152		122	197.296	125.552	71.744	77.3619	21.357	11.0448	14.1015	23.5263	23.805	52.0506	46.6599	3.6	15	23	239	433	2361	5.5	6.4	21.6
2013	308	1	1	1	3	159.429	125.552	25.783	8.094	9.25169		64	114.342	44.84	69.502	22.3482	8.9157	7.1154	10.9242	20.0991	27.462	35.3787	42.4116	3.4	13	16	193	468	2585	5.7	6.5	21.9
2013	406	1	1	1	4	123.557	89.68	25.783	8.094	7.90737		349	184.965	96.406	88.559	61.404	10.0683	14.4078	23.0265	31.5231	24.8055	53.9427	53.7285	2.7	13	22	198	661	2824	5.8	6.5	24.8
2013	105	2	2	2	1	8.094	0	0	8.094		3.97006		30.267	16.815	13.452	7.14	3.39	4.0356	3.8913	3.0702	1.518	10.2102	4.3911	2.9	25	36	167	468	2474	6.1	6.7	19.4
2013	210	2	2	2	2	8.094	0	0	8.094		3.75772		33.63	20.178	13.452	5.4621	2.4408	7.0092	2.499	3.2487	4.3815	9.0678	7.5327	3.8	22	26	292	446	2440	5.8	6.6	20.6
2013	305	2	2	2	3	8.094	0	0	8.094		3.11875		26.904	13.452	13.452	2.3562	1.4577	2.8674	1.4637	1.428	0.69	6.426	6.2832	3.5	11	16	223	431	2300	5.9	6.6	18.9
2013	408	2	2	2	4	8.094	0	0	8.094		3.81024		41.477	16.815	24.662	5.5335	4.4409	4.4604	2.7846	14.5299	2.9325	10.8528	7.1757	3.1	11	20	185	590	2653	6	6.6	22
2013	109	3	3a	3	1	8.094	0	0	8.094		4.83164		72.865	44.84	28.025	19.7064	8.9157	5.5224	6.6759	10.4601	6.141	14.3157	11.1741	2.7	23	44	264	655	2756	5.9	6.6	24
2013	206	3	3a	3	2	8.094	0	0	8.094		4.7443		61.655	44.84	16.815	24.99	9.3225	5.133	3.7842	4.1412	5.865	14.6013	11.8167	3.6	24	34	236	422	2302	5.8	6.6	19.3
2013	304	3	3a	3	3	8.094	0	0	8.094		4.33582		57.171	24.662	32.509	13.7445	4.1697	3.009	10.4958	12.2094	6.762	9.5676	10.9599	3.8	17	26	290	434	2392	5.8	6.6	20.1
2013	404	3	3a	3	4	8.094	0	0	8.094		4.86671		60.534	32.509	28.025	17.3859	4.8816	7.7526	6.426	11.1027	6.003	10.71	10.1031	3	24	34	211	542	2678	5.9	6.6	22.2
2013	101	3	3b	4	1	8.094	0	0	8.094		10.6093		66.139	52.687	13.452	28.4172	9.3564	5.5224	4.3554	1.9278	1.2765	38.2347	22.4553	3.7	31	42	226	438	2551	5.7	6.5	21.5
2013	208	3	3b	4	2	8.094	0	0	8.094		10.0834		50.445	36.993	13.452	22.0626	7.3902	3.7878	3.2844	3.213	2.346	26.0253	19.4208	3.7	18	27	215	475	2430	5.7	6.5	21.1
2013	301	3	3b	4	3	8.094	0	0	8.094		9.96478		42.598	29.146	13.452	16.9932	4.9155	2.6904	1.9278	1.5351	1.4145	19.7064	18.0642	3.5	12	20	245	471	2612	5.9	6.6	21.2
2013	402	3	3b	4	4	8.094	0	0	8.094		10.0798		41.477	28.025	13.452	15.3867	6.3393	4.1418	3.3915	3.1416	2.8635	20.0277	23.3478	3.4	26	36	220	491	2529	5.7	6.5	21.9
2013	102	3	3c	5	1	33.877	0	25.783	8.094	8.98034		1120	249.983	221.958	28.025	137.052	42.5445	13.275	6.0333	6.3546	9.9015	114.668	83.0739	3.5	26	37	242	441	2602	5.6	6.5	22.6
2013	202	3	3c	5	2	33.877	0	25.783	8.094	10.0603		208	94.164	80.712	13.452	45.4104	17.8314	7.8942	4.9266	4.8552	4.761	80.7534	96.0687	4.1	24	36	253	428	2575	5.5	6.4	23.1
2013	302	3	3c	5	3	33.877	0	25.783	8.094	8.4107		933	98.648	85.196	13.452	41.0193	24.408	8.9208	4.641	3.4986	3.0705	91.8561	54.2283	3.5	12	18	227	426	2281	5.7	6.6	19.6
2013	405	3	3c	5	4	33.877	0	25.783	8.094	8.50874		429	93.043	79.591	13.452	48.552	15.2211	7.0446	5.0337	3.8913	4.071	54.9066	85.8228	3	21	25	208	589	2788	5.7	6.5	24.6
2013	106	4	4a	6	1	8.094	0	0	8.094		5.4905		58.292	44.84	13.452	22.0626	11.7294	6.7968	4.2126	5.0694	4.3125	12.4593	9.8532	2.8	27	41	204	541	2500	5.9	6.6	21.1
2013	205	4	4a	6	2	8.094	0	0	8.094		4.93291		69.502	36.993	32.509	20.6703	6.9156	3.9648	7.6755	10.5672	11.4885	15.2082	10.9599	3.5	17	26	205	449	2535	5.8	6.6	20.9
2013	309	4	4a	6	3	8.094	0	0	8.094		4.45753		58.292	44.84	13.452	26.8821	8.4411	4.8144	4.4625	4.2483	2.415	17.85	10.5315	3.4	9	15	186	502	2612	5.8	6.5	21.9
2013	403	4	4a	6	4	8.094	0	0	8.094		5.09186		54.929	31.388	23.541	15.7437	6.3393	5.664	5.6406	7.3185	7.6935	9.8532	9.1392	3	20	26	209	531	2634	6	6.6	21.3
2013	107	4	4b	7	1	96.653	62.776	25.783	8.094	4.85268		151	169.271	128.915	40.356	77.4333	22.5435	10.7616	14.3871	10.0317	8.901	84.9303	45.3747	2.6	21	36	231	598	2602	5.8	6.5	23
2013	209	4	4b	7	2	123.557	89.68	25.783	8.094	3.0076		201	192.812	156.94	35.872	108.1	24.6792	8.8146	6.9972	11.2812	13.524	67.8657	48.3735	3.7	14	23	236	461	2471	5.6	6.5	22
2013	307	4	4b	7	3	51.813	17.936	25.783	8.094	7.45942		74	85.196	71.744	13.452	42.9471	14.6448	5.9118	3.9984	2.1777	2.07	91.7847	80.8962	3.6	13	19	199	438	2554	5.5	6.4	22.8
2013	401	4	4b	7	4	114.589	80.712	25.783	8.094	4.30647		620	145.73	85.196	60.534	47.838	16.8822	11.7174	19.2066	19.3851	18.8715	61.1184	56.5131	3	24	40	209	518	2663	5.6	6.4	23.8
2013	108	5	5a	8	1	8.094	0	0	8.094	2.53541			153.577	60.534	93.043	31.0233	10.5768	12.0006	20.349	28.0245	30.1875	43.4112	15.1368	2.5	21	38	207	658	2814	5.9	6.6	24.2
2013	204	5	5a	8	2	8.094	0	0	8.094	1.74194			184.965	108.737	76.228	57.12	23.5266	13.9476	15.6723	23.7048	28.3935	46.5528	20.7774	3.9	21	32	240	407	2659	5.8	6.6	21.4
2013	310	5	5a	8	3	8.094	0	0	8.094	2.73986			113.221	40.356	72.865	13.3518	10.17	9.8058	12.6735	21.8841	26.3925	41.769	12.495	3.1	10	14	187	546	2631	5.8	6.5	22.5
2013	409	5	5a	8	4	8.094	0	0	8.094	3.11911			136.762	60.534	76.228	30.3093	14.238	12.1068	13.6731	26.8464	24.8055	43.0185	18.6354	3.1	12	22	186	528	2544	5.8	6.6	21.7
2013	103	5	5b	9	1	8.094	0	0	8.094	3.14391	1.3853		79.591	51.566	28.025	26.4894	12.7803	6.4782	5.6406	8.2824	9.5565	12.4236	10.8171	3.6	28	35	190	457	2627	5.9	6.6	21
2013	203	5	5b	9	2	8.094	0	0	8.094	3.0484	1.37831		71.744	28.025	43.719	14.7798	7.1529	4.779	5.6406	6.8901	24.081	15.1011	10.6029	3.7	15	25	224	470	2637	6	6.6	20.8
2013	303	5	5b	9	3	8.094	0	0	8.094	2.46587	1.36921		34.751	21.299	13.452	11.8524	4.8816	3.363	2.7489	2.7489	4.692	10.2816	10.1388	3.4	13	19	244	428	2384	5.8	6.6	19.9
2013	410	5	5b	9	4	8.094	0	0	8.094	3.63896	1.66265		81.833	44.84	36.993	22.3839	11.0175	7.2216	9.8889	9.3891	9.936	19.0995	13.4946	3.6	12	18	169	481	2585	5.9	6.6	21
2013	104	5	5c	10	1	96.653	62.776	25.783	8.094	9.52677		104	96.406	52.687	43.719	34.0935	8.0343	4.8852	12.2451	14.4585	13.938	106.707	65.6523	3.5	41	56	173	439	2454	5.6	6.5	21.4
2013	201	5	5c	10	2	69.749	35.872	25.783	8.094	8.76176		179	88.528	52.687	35.841	33.0225	11.0175	4.9914	6.0333	10.8885	14.766	41.6262	73.5777	3.9	16	27	213	475	2553	5.7	6.5	21.9
2013	306	5	5c	10	3	123.557	89.68	25.783	8.094	7.01186		418	130.036	97.527	32.509	52.5861	21.018	10.3368	7.854	9.4605	9.315	80.7534	49.3374	3.4	11	15	177	460	2646	5.7	6.5	22.2
2013	407	5	5c	10	4	141.493	107.616	25.783	8.094	3.97775		519	158.061	113.221	44.84	64.0458	21.018	14.9388	18.4569	12.1737	9.6945	75.327	45.5889	2.6	10	22	160	557	2241	5.8	6.6	20.1
